# Supplementary material for: Transformer-based ensemble model for dialectal Arabic sentiment classification
Source: PeerJ Comput Sci. 2025 Mar 24;11:e2644. doi: 10.7717/peerj-cs.2644 (PMC11948314; doi:10.7717/peerj-cs.2644)
Supplement: Supplemental Information 3 [file peerj-cs-11-2644-s003.txt]

OS : Linux ubuntu jammy 22.04 LTS
GPU : NVIDIA GeForce RTX 3090
Cuda version : CUDA 12
